# Supplementary material for: Thorough Characterization of Two Sessein Derivatives with Potential Biological Activity
Source: Molecules. 2026 Jan 13;31(2):286. doi: 10.3390/molecules31020286 (PMC12844448; doi:10.3390/molecules31020286)
Supplement: Supplementary file 1 [file molecules-31-00286-s001.zip]

Archive with 1 entries (1 files):
- molecules-4078725-supplementary.pdf
